# Supplementary material for: Enriching the Arsenal of Pharmacological Tools against MICAL2
Source: Molecules. 2021 Dec 11;26(24):7519. doi: 10.3390/molecules26247519 (PMC8709466; doi:10.3390/molecules26247519)
Supplement: Supplementary file 1 [file molecules-26-07519-s001.zip]

Archive with 1 entries (1 files):
- molecules-1441595-supplementary.pdf
